# Supplementary material for: SIRPγ limits effector differentiation of human CD8 T cells in response to subthreshold TCR-signaling
Source: Immunohorizons. 2026 Jun 21;10(6):vlag027. doi: 10.1093/immhor/vlag027 (PMC13283423; doi:10.1093/immhor/vlag027)
Supplement: vlag027_Supplementary_Data [file vlag027_supplementary_data.zip]

Archive with 2 entries (2 files):
- Suppl Fig 1& 2.pdf_deleted
- Supplement_Data.zip
